# Supplementary material for: Study of Wound Healing Dynamics by Single Pseudo-Particle Tracking in Phase Contrast Images Acquired in Time-Lapse
Source: Entropy (Basel). 2021 Feb 26;23(3):284. doi: 10.3390/e23030284 (PMC7996888; doi:10.3390/e23030284)
Supplement: Supplementary file 1 [file entropy-23-00284-s001.zip]

Archive with 4 entries (3 files):
- supplementary/
- supplementary/fit_deltaV.csv
- supplementary/frontscomparison.zip
- supplementary/subimagesize.zip
