# Supplementary material for: Study of Wound Healing Dynamics by Single Pseudo-Particle Tracking in Phase Contrast Images Acquired in Time-Lapse
Source: Entropy (Basel). 2021 Feb 26;23(3):284. doi: 10.3390/e23030284 (PMC7996888; doi:10.3390/e23030284)
Supplement: Supplementary file 1 [file entropy-23-00284-s001.zip › supplementary/fit_deltaV.csv]

side	data	method	model	loc	scale	sigloc	sigscale	r
dx	manual	OLS	norm	0	35.7195248128988	0	1.23055481251592	0.976047118022979
dx	manual	MLE	norm	-0.422922667261606	45.2326806229564	0	0	0.616218788015217
dx	manual	OLS	expon	0	31.6664687499856	0	0.616746541346515	0.986609584197998
dx	manual	MLE	expon	0.000906010674942	32.7500449029962	0	0	0.987942588212422
dx	pca	OLS	norm	0	102.953343304721	0	1.81767902045716	0.982401591542674
dx	pca	MLE	norm	0.042426049451402	113.403754322569	0	0	0.581176843372027
dx	pca	OLS	expon	0	82.026111621517	0	1.7579097740096	0.949095654434418
dx	pca	MLE	expon	4.68958205601666E-13	86.0052457886409	0	0	0.961514718884198
sx	manual	OLS	norm	0	29.5151190592826	0	0.843404575626269	0.981590967735174
sx	manual	MLE	norm	-1.44816283388945	31.8316431101236	0	0	0.665526074744473
sx	manual	OLS	expon	0	22.8891443628216	0	0.794090986847159	0.975880216727332
sx	manual	MLE	expon	0.000211077500239	22.5613455608426	0	0	0.973008327367415
sx	pca	OLS	norm	0	116.889098449143	0	1.62224371584617	0.979971682978904
sx	pca	MLE	norm	0.369051231442705	123.052728009909	0	0	0.573608524407981
sx	pca	OLS	expon	0	92.5007596250686	0	2.03604748795601	0.94804769729152
sx	pca	MLE	expon	5.6843418860808E-14	91.1030156668563	0	0	0.943153702998666
